# Supplementary material for: A Peptide Inhibitor of the Human Cytomegalovirus Core Nuclear Egress Complex
Source: Pharmaceuticals (Basel). 2022 Aug 23;15(9):1040. doi: 10.3390/ph15091040 (PMC9505826; doi:10.3390/ph15091040)
Supplement: Supplementary file 1 [file pharmaceuticals-15-01040-s001.zip]

Archive with 1 entries (1 files):
- pharmaceuticals-1825611-supplementary.pdf
